# Supplementary material for: Direct Imprinting of Large-Area Metallic Photonic Lattices for Infrared Polarization Filters with Broadband Tunability
Source: Nanomaterials (Basel). 2023 Mar 12;13(6):1022. doi: 10.3390/nano13061022 (PMC10058146; doi:10.3390/nano13061022)
Supplement: Supplementary file 1 [file nanomaterials-13-01022-s001.zip]

Archive with 1 entries (1 files):
- nanomaterials-2230800-supplementary.pdf
